# Supplementary material for: Inadequate sleep duration may attenuate the anti-inflammatory effects of fish consumption in a healthy Japanese population: a cross-sectional study
Source: Br J Nutr. 2022 Oct 19;129(12):2142–52. doi: 10.1017/S0007114522002896 (PMC10197088; doi:10.1017/S0007114522002896)
Supplement: Supplementary file 1 [file S0007114522002896sup.zip]

Archive with 3 entries (3 files):
- S0007114522002896sup001.pdf
- S0007114522002896sup002.pdf
- S0007114522002896sup003.pdf
